# Supplementary material for: A Novel System for the Detection of Spontaneous Abortion-Causing Aneuploidy and Its Erroneous Chromosome Origins through the Combination of Low-Pass Copy Number Variation Sequencing and NGS-Based STR Tests
Source: J Clin Med. 2023 Feb 23;12(5):1809. doi: 10.3390/jcm12051809 (PMC10003649; doi:10.3390/jcm12051809)
Supplement: Supplementary file 1 [file jcm-12-01809-s001.zip]

Archive with 1 entries (1 files):
- jcm-2176626-supplementary.pdf
